# Supplementary material for: Improved Reversion of Calcifications in Porcine Aortic Heart Valves Using Elastin-Targeted Nanoparticles
Source: Int J Mol Sci. 2023 Nov 17;24(22):16471. doi: 10.3390/ijms242216471 (PMC10671589; doi:10.3390/ijms242216471)
Supplement: Supplementary file 1 [file ijms-24-16471-s001.zip]

Archive with 1 entries (1 files):
- ijms-2664797-supplementary.pdf
